# Supplementary material for: Functional Analysis of Non-Genetic Resistance to Platinum in Epithelial Ovarian Cancer Reveals a Role for the MBD3-NuRD Complex in Resistance Development
Source: Cancers (Basel). 2021 Jul 28;13(15):3801. doi: 10.3390/cancers13153801 (PMC8345099; doi:10.3390/cancers13153801)
Supplement: Supplementary file 1 [file cancers-13-03801-s001.zip]

Archive with 2 entries (2 files):
- Supplementary Information_TB.pdf
- SupplementaryTablesS1-S9.xlsx
